# Supplementary material for: Virtual Screening, Molecular Dynamics, and Mechanism Study of Homeodomain-Interacting Protein Kinase 2 Inhibitor in Renal Fibroblasts
Source: Pharmaceuticals (Basel). 2024 Oct 23;17(11):1420. doi: 10.3390/ph17111420 (PMC11597050; doi:10.3390/ph17111420)
Supplement: Supplementary file 1 [file pharmaceuticals-17-01420-s001.zip]

Archive with 1 entries (1 files):
- pharmaceuticals-3242140-supplementary.pdf
